# Supplementary material for: Examining selection in Affordable Care Act (ACA) Marketplaces: special enrollment periods
Source: Health Aff Sch. 2025 Mar 7;3(4):qxaf048. doi: 10.1093/haschl/qxaf048 (PMC11976056; doi:10.1093/haschl/qxaf048)
Supplement: qxaf048_Supplementary_Data [file qxaf048_supplementary_data.zip]

Archive with 4 entries (4 files):
- coi_disclosure Chatrath.docx
- coi_disclosure Galbraith.docx
- coi_disclosure_Garabedian.docx
- Marketplace SEP Appendix 2.24.25.docx
